# Supplementary material for: Temporal and compartment-specific signals coordinate mitotic exit with spindle position
Source: Nat Commun. 2017 Jan 24;8:14129. doi: 10.1038/ncomms14129 (PMC5286211; doi:10.1038/ncomms14129)
Supplement: Supplementary Data 1 — Colony sizes and D-Scores of the screen hits [file ncomms14129-s2.xlsx]

## Sheet: description
the queries are:
q1 AKY2450 (Y8205 kin4∆::URA3 lte1∆::hphNT1)
q2 AKY2461 (Y8205 kin4∆::URA3 spo12∆::hphNT1)
q3 AKY2451 (Y8205 kin4∆::URA3 lte1∆::hphNT1 spo12∆::natNT2)
deletion collection:
heterozygous diploid KO library with borders
Gene deletions that caused growth retardation in q3 but not in q1 and q2 are considered as hits
Criteria for hits: mean colony size of q3 < 0.75 when q3-min(q1,q2) < -0.25

## Sheet: hits
	query 1 (q1): kin4∆ lte1∆		query 2 (q2): kin4∆ spo12∆		query 3 (q3): kin4∆ spo12∆ lte1∆		q3-min(q1,q2)
ORF (SGA#∆)	q1 mean colony size	q1 stdev	q2 mean colony size	q2 stdev	q3 mean colony size	q3 stdev	D-Score	standard name (SGA#∆)	description
YPL161C	0.828132	0.00890191	0.84787	0.0325878	0.089785	0.0808933	-0.738347	BEM4	Bud emergence protein 4; Probably acts as a GTPase-activating protein (GAP) for CDC42, RHO1, RHO2, and RHO4. Negative regulator of the pheromone- response pathway through the STE20 protein kinase. Involved in the control of polarized cell growth
YGL165C	0.667182	0.320904	0.683798	0.543878	0.0657025	0.0981754	-0.60148	YGL165C	Putative uncharacterized protein YGL165C
YLR102C	1.02294	0.0202496	0.997762	0.0400092	0.40691	0.0592533	-0.590852	APC9	Anaphase-promoting complex subunit 9; Component of the anaphase promoting complex/cyclosome (APC/C), a cell cycle-regulated E3 ubiquitin-protein ligase complex that controls progression through mitosis and the G1 phase of the cell cycle. The APC/C is thought to confer substrate specificity and, in the presence of ubiquitin-conjugating E2 enzymes, it catalyzes the formation of protein-ubiquitin co…
YLR386W	1.05773	0.0209116	0.968712	0.0213745	0.381367	0.0270185	-0.587345	VAC14	Vacuole morphology and inheritance protein 14 (Swollen vacuole phenotype 2 protein); The PI(3,5)P2 regulatory complex regulates both the synthesis and turnover of phosphatidylinositol-3,5-bisphosphate (PtdIns(3,5)P2). Regulates the synthesis of PtdIns(3,5)P2 by positive activation of FAB1 and by controlling FIG4 localization. Required for FIG4-mediated turnover of PtdIns(3,5)P2 after hyperosmotic…
YDR260C	1.00845	0.0293091	0.850067	0.0168638	0.29769	0.0373745	-0.552377	SWM1	Anaphase-promoting complex subunit SWM1 (Spore wall maturation protein 1) (Anaphase-promoting complex subunit 13); Component of the anaphase promoting complex/cyclosome (APC/C), a cell cycle-regulated E3 ubiquitin-protein ligase complex that controls progression through mitosis and the G1 phase of the cell cycle. The APC/C is thought to confer substrate specificity and, in the presence of ubiquit…
YNL054W	0.81682	0.0582733	0.560843	0.0393401	0.025175	0.0191052	-0.535668	VAC7	Vacuolar segregation protein 7; The PI(3,5)P2 regulatory complex regulates both the synthesis and turnover of phosphatidylinositol-3,5-bisphosphate (PtdIns(3,5)P2). Positively regulates FAB1 kinase activity. Major activator of FAB1 during hyperosmotic shock and can elevate levels of PtdIns(3,5)P2 in the absence of VAC14 and FIG4. Directly involved in vacuolar membrane scission. Required for norma…
YMR198W	0.872922	0.0684795	0.792577	0.111662	0.26594	0.0191036	-0.526637	CIK1	Spindle pole body-associated protein CIK1 (Chromosome instability and karyogamy protein 1); A developmentally regulated protein important for microtubule functions. Targets KAR3 to the cytoplasmic microtubules during mating. Essential for KAR3 function during prophase of meiosis I. Required for interhomolog recombination, synapsis of homologous chromosomes and establishment of a meiosis I spindle
YPR135W	0.657605	0.0673663	0.67143	0.0142369	0.147605	0.0229118	-0.51	CTF4	DNA polymerase alpha-binding protein (Protein CTF4) (Protein POB1) (Chromosome replication protein CHL15); Accessory factor for DNA replication. It plays a role in accurately duplicating the genome in vivo
YNL068C	0.963203	0.01132	0.512395	0.0268232	0.0468625	0.0116505	-0.465533	FKH2	Fork head protein homolog 2
YPL141C	0.855325	0.0209341	0.845257	0.0175855	0.381657	0.0176269	-0.4636	YPL141C	Putative serine/threonine-protein kinase YPL141C (EC 2.7.11.1); Putative serine/threonine-protein kinase (By similarity)
YMR078C	0.6018	0.0218898	0.648792	0.0152973	0.144143	0.0200588	-0.457657	CTF18	Chromosome transmission fidelity protein 18; Essential for the fidelity of chromosome transmission. Required for the DNA replication block checkpoint. Component of the RFC-like complex CTF18-RFC which is required for efficient establishment of chromosome cohesion during S-phase and may load or unload POL30/PCNA. During a clamp loading circle, the RFC:clamp complex binds to DNA and the recognition…
YHR129C	0.743237	0.0313209	0.730987	0.0381839	0.308478	0.0323264	-0.42251	ARP1	Centractin (Actin-like protein) (Actin-related protein 1); Core component of the dynactin complex which assists cytoplasmic dynein by increasing its processivity and by regulation of its cargo binding (By similarity). The dynactin complex is required for the spindle translocation late in anaphase and is involved in a cell wall synthesis checkpoint. ARP1 forms the backbone filament of the dynactin…
YPL106C	0.639463	0.0190359	0.621692	0.0448828	0.208655	0.0565886	-0.413037	SSE1	Heat shock protein homolog SSE1 (Chaperone protein MSI3); Has a calcium-dependent calmodulin-binding activity. Required for normal growth at various temperatures
YHL007C	0.657972	0.0450881	0.487123	0.0340044	0.0788675	0.128819	-0.408255	STE20	Serine/threonine-protein kinase STE20 (EC 2.7.11.1); MAP4K component of the MAPK pathway required for the mating pheromone response, haploid invasive growth and diploid pseudohyphal development. Links the pheromone response G-protein beta gamma subunits to downstream signaling components. Needed for mating in haploid cells, induction of a mating-specific gene FUS1, induction of mating-specific mo…
YHR191C	0.74294	0.0455285	0.64808	0.0356649	0.243745	0.019199	-0.404335	CTF8	Chromosome transmission fidelity protein 8; Essential for the fidelity of chromosome transmission. Required for the DNA replication block checkpoint. Component of the RFC-like complex CTF18-RFC which is required for efficient establishment of chromosome cohesion during S-phase and may load or unload POL30/PCNA. During a clamp loading circle, the RFC:clamp complex binds to DNA and the recognition …
YML032C	0.626165	0.142063	0.636443	0.0264036	0.23545	0.0273351	-0.390715	RAD52	DNA repair and recombination protein RAD52; Involved in DNA double-strand break (DSB) repair and recombination. Promotes the annealing of complementary single- stranded DNA and by stimulation of the RAD51 recombinase
YBL031W	0.959698	0.0302694	0.892967	0.0446895	0.512065	0.111791	-0.380902	SHE1	Uncharacterized protein YBL031W; May have a role related to the spindle integrity function of the DAM1 complex, which is essential for proper chromosome segregation. Causes growth arrest when highly overexpressed (By similarity)
YJL129C	0.444472	0.0147186	0.450518	0.0469976	0.07212	0.0566121	-0.372352	TRK1	High-affinity potassium transport protein; This protein is required for high-affinity potassium transport
YDR315C	0.83522	0.0397387	0.788655	0.0221678	0.419303	0.0252611	-0.369352	IPK1	Inositol-pentakisphosphate 2-kinase (EC 2.7.1.158) (Inositol- 1,3,4,5,6-pentakisphosphate 2-kinase) (Ins(1,3,4,5,6)P5 2-kinase) (InsP5 2-kinase); Has kinase activity and phosphorylates inositol- 1,3,4,5,6-pentakisphosphate (Ins(1,3,4,5,6)P5) to produce 1,2,3,4,5,6-hexakisphosphate (InsP6), also known as phytate
YMR198W	0.682855	0.0490723	0.59607	0.0310749	0.246395	0.0824405	-0.349675	CIK1	Spindle pole body-associated protein CIK1 (Chromosome instability and karyogamy protein 1); A developmentally regulated protein important for microtubule functions. Targets KAR3 to the cytoplasmic microtubules during mating. Essential for KAR3 function during prophase of meiosis I. Required for interhomolog recombination, synapsis of homologous chromosomes and establishment of a meiosis I spindle
YBR036C	0.76195	0.0229497	0.702462	0.0207707	0.355758	0.108159	-0.346705	CSG2	Mannosyl phosphorylinositol ceramide synthase regulatory protein CSG2 precursor; Required for calcium regulation. May regulate calcium accumulation by a non-vacuole organelle. Also regulates the activity of CSH1 and SUR1 during mannosyl phosphorylinositol ceramide synthesis
YCL016C	0.791617	0.0227586	0.833387	0.0322393	0.454417	0.0404005	-0.3372	DCC1	Sister chromatid cohesion protein DCC1 (Defective in sister chromatid cohesion protein 1); Component of the RFC-like complex CTF18-RFC which is required for efficient establishment of chromosome cohesion during S-phase and may load or unload POL30/PCNA. During a clamp loading circle, the RFC:clamp complex binds to DNA and the recognition of the double-stranded/single-stranded junction stimulates …
YDR315C	0.731367	0.0120785	0.7169	0.0266172	0.38129	0.0206345	-0.33561	IPK1	Inositol-pentakisphosphate 2-kinase (EC 2.7.1.158) (Inositol- 1,3,4,5,6-pentakisphosphate 2-kinase) (Ins(1,3,4,5,6)P5 2-kinase) (InsP5 2-kinase); Has kinase activity and phosphorylates inositol- 1,3,4,5,6-pentakisphosphate (Ins(1,3,4,5,6)P5) to produce 1,2,3,4,5,6-hexakisphosphate (InsP6), also known as phytate
YGL066W	0.539027	0.0596488	0.514835	0.0133475	0.184805	0.0259039	-0.33003	SGF73	SAGA-associated factor 73 (73 kDa SAGA-associated factor) (SAGA histone acetyltransferase complex 73 kDa subunit); Functions as component of the transcription regulatory histone acetylation (HAT) complex SAGA. SAGA is involved in RNA polymerase II-dependent transcriptional regulation of approximately 10% of yeast genes. At the promoters, SAGA is required for recruitment of the basal transcription…
YLR410W	0.730755	0.0148087	0.59047	0.0482646	0.260553	0.022821	-0.329918	VIP1	Cortical actin cytoskeleton protein VIP1; Bifunctional inositol kinase that catalyzes the formation of diphosphoinositol pentakisphosphate (InsP7 or PP- InsP5) and bi-diphosphoinositol tetrakisphosphate (InsP8 or PP2- InsP4). Converts inositolitol hexakisphosphate (InsP6) to InsP7. Also able to convert InsP7 to InsP8. Probably specifically mediates the formation of 4PP-InsP5 and 6PP-InsP5 InsP7 i…
YBL058W	0.55179	0.0206577	0.417167	0.0131819	0.087655	0.025544	-0.329512	SHP1	UBX domain-containing protein 1 (Suppressor of high-copy PP1 protein); Involved in CDC48-dependent protein degradation through the ubiquitin/proteasome pathway. Direct or indirect positive regulator of GLC7 activity
YGL255W	0.617642	0.0820854	0.934932	0.0567257	0.289747	0.061624	-0.327895	ZRT1	Zinc-regulated transporter 1 (High-affinity zinc transport protein ZRT1); High-affinity zinc transport protein
YHR155W	1.02037	0.0240824	0.768068	0.0597958	0.441725	0.102415	-0.326342	YSP1	Uncharacterized protein YHR155W; Involved in mitochondrial fragmentation during programmed cell death in response to high levels of alpha-factor mating pheromone or the drug amiodarone
YLR320W	0.38364	0.042708	0.38609	0.0486516	0.060525	0.0103677	-0.323115	MMS22	Methyl methanesulfonate-sensitivity protein 22 (Synthetically lethal with MCM10 protein 2); With MMS1, involved in protection against replication- dependent DNA damage. May act by restoring active replication forks, repairing unusual DNA structures, and/or preventing aberrant DNA rearrangement at arrested replication forks
YHR200W	0.597985	0.00405833	0.59282	0.0226167	0.277858	0.023456	-0.314962	RPN10	26S proteasome regulatory subunit RPN10; Multiubiquitin binding protein
YDR369C	0.651875	0.0154686	0.6163	0.017388	0.30287	0.0515857	-0.31343	XRS2	DNA repair protein XRS2; During meiosis is involved in homologous recombination and during vegetative growth it is necessary for DNA repair. It probably regulates the 5'-3' exonuclease degradation of double strand breaks either at the initiation stage or a later stage
YHR134W	0.839515	0.0202753	0.714715	0.151991	0.40192	0.0386519	-0.312795	WSS1	Uncharacterized protein YHR134W; Involed in DNA damage response and processing of stalled or collapsed replication forks. May be involved in a sumoylation pathway
YOR014W	0.524145	0.0388667	0.65964	0.0477266	0.213765	0.0540683	-0.31038	RTS1	Serine/threonine-protein phosphatase 2A 56 kDa regulatory subunit delta isoform (PP2A, B subunit, B' delta isoform) (Protein RTS1) (Protein SCS1); The B regulatory subunit might modulate substrate selectivity and catalytic activity, and also might direct the localization of the catalytic enzyme to a particular subcellular compartment
YNL069C	0.483857	0.0853649	0.469762	0.0754883	0.16303	0.0974347	-0.306732	RPL16B	60S ribosomal protein L16-B (L21) (YL15) (RP23)
YJL047C	0.729123	0.0113556	0.733937	0.013795	0.42481	0.0355028	-0.304312	RTT101	Cullin-8; Component of a ubiquitin ligase
YBR058c-A	0.62781	0.0672498	0.40272	0.0343499	0.104942	0.175108	-0.297778	TSC3	Serine palmitoyltransferase-regulating protein TSC3 (Temperature- sensitive CSG2-mutant suppressor protein 3); Stimulates the activity of serine palmitoyltransferase (SPT)
YHR142W	1.04911	0.0438366	0.931747	0.0723068	0.639962	0.0710961	-0.291785	CHS7	Chitin synthase export chaperone; Chaperone required for the export of the chitin synthase CHS3 from the endoplasmic reticulum
YDL006W	0.501992	0.0432935	0.464043	0.0426174	0.176198	0.0313911	-0.287845	PTC1	Protein phosphatase 2C homolog 1 (EC 3.1.3.16) (PP2C-1); It has a serine and a weak tyrosine phosphatase activity with ratios of serine to tyrosine phosphatase activity as high as 200:1. It is essential for growth or germination at 37 degrees Celsius. May have a role in the heat shock response. Involved in tRNA splicing and cell separation
YCR036W	0.643837	0.0481853	0.619237	0.214955	0.33205	0.337093	-0.287188	RBK1	Probable ribokinase (EC 2.7.1.15)
YLL002W	0.594977	0.0544798	0.642315	0.0265738	0.317862	0.0297143	-0.277115	RTT109	Regulator of Ty1 transposition protein 109; Required for acetylation of 'Lys-56' of histone H3 which occurs in S phase and disappears during G(2)/M phase of the cell cycle and is involved in transcription DNA repair process. H3K56 acetylation weakens of the interaction between the histone core and the surrounding DNA in the nucleosomal particle and drives chromatin disassembly. Involved in regula…
YPR164W	0.73009	0.0480187	0.694565	0.0277738	0.436545	0.0133804	-0.25802	MMS1	Methyl methanesulfonate-sensitivity protein 1 (Synthetically lethal with MCM10 protein 6) (Regulation of TY1 transposition protein 108); With MMS22, involved in protection against replication- dependent DNA damage. May act by restoring active replication forks, repairing unusual DNA structures, and/or preventing aberrant DNA rearrangement at arrested replication forks. Involved in the regulation …
YIL031W	0.262855	0.00578124	0.401805	0.417147	0.0048925	0.009785	-0.257962	ULP2	Ubiquitin-like-specific protease 2 (EC 3.4.22.-); Insertion mutation in SMT4 confers temperature and benomyl sensitivity; high copy suppressor of a temperature sensitive mutation in MIF2
YJL124C	0.830257	0.0230998	0.814573	0.0335268	0.557567	0.0659856	-0.257005	LSM1	Sm-like protein LSm1 (SPB8 protein); Component of the cytoplasmic LSM1-LSM7 complex which is thought to be involved in mRNA degradation by activating the decapping step
YOR035C	0.971577	0.0108478	1.06449	0.0293393	0.720735	0.0481816	-0.250842	SHE4	Protein SHE4; Required for mother cell-specific ho expression. Might be required for the transport of factors (such as ASH1) that promote HO repression from the mother cell into its bud
YCR043C	0.73726	0.0571785	0.68414	0.098892	0.43385	0.257054	-0.25029	YCR043C	Uncharacterized protein YCR043C
